# Supplementary material for: Volumetric atlas of the rat inner ear from microCT and iDISCO+ cleared temporal bones
Source: PeerJ. 2025 May 26;13:e19512. doi: 10.7717/peerj.19512 (PMC12121623; doi:10.7717/peerj.19512)
Supplement: Supplemental Information 1 — Abbreviations are in Table 2. [file peerj-13-19512-s001.zip]

Archive with 5 entries (5 files):
- labels/RatC2_labels.txt
- labels/RatA_labels.txt
- labels/RatC1_labels.txt
- labels/RatD_labels.txt
- labels/RatB_labels.txt
