# Supplementary material for: Volumetric atlas of the rat inner ear from microCT and iDISCO+ cleared temporal bones
Source: PeerJ. 2025 May 26;13:e19512. doi: 10.7717/peerj.19512 (PMC12121623; doi:10.7717/peerj.19512)
Supplement: Supplemental Information 1 — Abbreviations are in Table 2. [file peerj-13-19512-s001.zip › labels/RatC2_labels.txt]

################################################
# ITK-SnAP Label Description File
# File format: 
# IDX   -R-  -G-  -B-  -A--  VIS MSH  LABEL
# Fields: 
#    IDX:   Zero-based index 
#    -R-:   Red color component (0..255)
#    -G-:   Green color component (0..255)
#    -B-:   Blue color component (0..255)
#    -A-:   Label transparency (0.00 .. 1.00)
#    VIS:   Label visibility (0 or 1)
#    IDX:   Label mesh visibility (0 or 1)
#  LABEL:   Label description 
################################################
    0     0    0    0        0  0  0    "Clear Label"
    1   204  204  204        1  1  1    "TBo"
    2     0  255    0        1  1  1    "BoL"
    3   221  221  221        1  1  1    "Sp"
