# Supplementary material for: Volumetric atlas of the rat inner ear from microCT and iDISCO+ cleared temporal bones
Source: PeerJ. 2025 May 26;13:e19512. doi: 10.7717/peerj.19512 (PMC12121623; doi:10.7717/peerj.19512)
Supplement: Supplemental Information 1 — Abbreviations are in Table 2. [file peerj-13-19512-s001.zip › labels/RatD_labels.txt]

################################################
# ITK-SnAP Label Description File
# File format: 
# IDX   -R-  -G-  -B-  -A--  VIS MSH  LABEL
# Fields: 
#    IDX:   Zero-based index 
#    -R-:   Red color component (0..255)
#    -G-:   Green color component (0..255)
#    -B-:   Blue color component (0..255)
#    -A-:   Label transparency (0.00 .. 1.00)
#    VIS:   Label visibility (0 or 1)
#    IDX:   Label mesh visibility (0 or 1)
#  LABEL:   Label description 
################################################
    0     0    0    0        0  0  0    "Clear Label"
    1   183  156  220        1  1  1    "Co,slm"
    2     0  255    0        1  1  0    "Co,sv"
    3   210  182   42        1  1  1    "cn8,d"
    4   255  255    0        1  1  1    "Co,OoC"
    5   218  205   67        1  1  1    "cn8,SpG"
    6   185   91   81        1  1  1    "VeA,sac"
    7     0  255    0        1  1  1    "Co,st"
    8     0    0  205        1  1  1    "macrophages"
    9   230  149  149        1  1  1    "Co,sm"
   10   210  180  140        1  1  1    "modiolus"
   11   102  205  170        1  1  1    "VeA,ut"
   12   255    0    0        1  1  1    "Co,sva"
   13     0  255  255        1  1  1    "Co,slg"
