# Supplementary material for: Volumetric atlas of the rat inner ear from microCT and iDISCO+ cleared temporal bones
Source: PeerJ. 2025 May 26;13:e19512. doi: 10.7717/peerj.19512 (PMC12121623; doi:10.7717/peerj.19512)
Supplement: Supplemental Information 1 — Abbreviations are in Table 2. [file peerj-13-19512-s001.zip › labels/RatB_labels.txt]

################################################
# ITK-SnAP Label Description File
# File format: 
# IDX   -R-  -G-  -B-  -A--  VIS MSH  LABEL
# Fields: 
#    IDX:   Zero-based index 
#    -R-:   Red color component (0..255)
#    -G-:   Green color component (0..255)
#    -B-:   Blue color component (0..255)
#    -A-:   Label transparency (0.00 .. 1.00)
#    VIS:   Label visibility (0 or 1)
#    IDX:   Label mesh visibility (0 or 1)
#  LABEL:   Label description 
################################################
    0     0    0    0        0  0  0    "Clear Label"
    1   255    0    0        1  1  1    "Co,sva"
    2    61  140   61        1  1  1    "Co,sv"
    3     0  255    0        1  1  1    "Co,st"
    4   183  156  220        1  1  1    "Co,slm"
    5   204    0  255        1  1  1    "Co,OoC"
    6   218  205   67        1  1  1    "8cn,SpG"
    7   210  182   42        1  1  1    "8cn,d"
    8   255  240    0        1  1  1    "8cn,p"
    9   255  250  170        1  1  1    "8cn,c"
   10    11  131  131        1  1  1    "VeA,csa"
   11   221  221  221        1  1  1    "Sp"
   12   255   81   46        1  1  1    "Art,ve"
   13   176    0    0        1  1  1    "Art,co"
   14     0  255  255        1  1  1    "Co,slg"
   15    61  140   61        1  1  1    "Co,sv2"
   16   255  255    0        1  1  1    "8vn,s"
   17   255  251  201        1  1  1    "8vn,i"
   18     0  151  206        1  1  1    "VeA,mut"
   19   255    0  255        1  1  1    "VeA,msa"
   20     0    0  255        1  1  1    "VeA,pcc"
   21    61  140   61        1  1  1    "VeA,p"
   22   255  255  255        1  1  1    "VeA,ml"
   23     2  158  255        1  1  1    "VeA,acc"
   24     0    0  163        1  1  1    "VeA,lcc"
   25   255  228  196        1  1  1    "Co,rwm"
   26   230  149  149        1  1  1    "Co,sm"
   27   255  144  144        1  1  1    "Art,sp"
   28   185   91   81        1  1  1    "VeA,sac"
   29   122   64   64        1  1  1    "VeA,ed"
   30   122   64   64        1  1  1    "Co,rd"
   31   140  112  100        1  1  1    "VeA,ut"
   32   216  197  197        1  1  1    "VeA,scc"
