# Supplementary material for: Volumetric atlas of the rat inner ear from microCT and iDISCO+ cleared temporal bones
Source: PeerJ. 2025 May 26;13:e19512. doi: 10.7717/peerj.19512 (PMC12121623; doi:10.7717/peerj.19512)
Supplement: Supplemental Information 2 — Coordinates for the landmarks used in registrations generated by SlicerMorph as .fcsv files. [file peerj-13-19512-s002.zip]

Archive with 8 entries (8 files):
- landmarks/RatA.fcsv
- landmarks/RatC2_scc.fcsv
- landmarks/WHS_scc.fcsv
- landmarks/RatA_scc.fcsv
- landmarks/RatD.fcsv
- landmarks/RatC1_scc.fcsv
- landmarks/RatB.fcsv
- landmarks/WHS.fcsv
