# Supplementary material for: Volumetric atlas of the rat inner ear from microCT and iDISCO+ cleared temporal bones
Source: PeerJ. 2025 May 26;13:e19512. doi: 10.7717/peerj.19512 (PMC12121623; doi:10.7717/peerj.19512)
Supplement: Supplemental Information 2 — Coordinates for the landmarks used in registrations generated by SlicerMorph as .fcsv files. [file peerj-13-19512-s002.zip › landmarks/RatA.fcsv]

# Markups fiducial file version = 5.6
# CoordinateSystem = LPS
# columns = id,x,y,z,ow,ox,oy,oz,vis,sel,lock,label,desc,associatedNodeID
1,1844.7432861328125,4736.81494140625,3341.18408203125,0,0,0,1,1,1,0,projectedLM-1,,,2,0
2,1310.479736328125,4757.15576171875,3407.482177734375,0,0,0,1,1,1,0,projectedLM-2,,,2,0
3,2109.566162109375,4414.47119140625,3598.20458984375,0,0,0,1,1,1,0,projectedLM-3,,,2,0
4,963.1261596679688,4450.86181640625,3756.556396484375,0,0,0,1,1,1,0,projectedLM-4,,,2,0
5,1581.2603759765625,4362.4814453125,3689.312255859375,0,0,0,1,1,1,0,projectedLM-5,,,2,0
6,711.27685546875,4675.77001953125,3368.177978515625,0,0,0,1,1,1,0,projectedLM-6,,,2,0
7,1677.2025146484375,4972.2314453125,2880.04736328125,0,0,0,1,1,1,0,projectedLM-7,,,2,0
8,2421.17236328125,4563.2490234375,3076.863037109375,0,0,0,1,1,1,0,projectedLM-8,,,2,0
9,1944.274658203125,3868.200439453125,3701.75390625,0,0,0,1,1,1,0,projectedLM-9,,,2,0
10,1286.2001953125,3892.300537109375,3827.84375,0,0,0,1,1,1,0,projectedLM-10,,,2,0
11,2664.679443359375,4171.595703125,3363.193115234375,0,0,0,1,1,1,0,projectedLM-11,,,2,0
12,1144.5487060546875,4890.64892578125,2817.64794921875,0,0,0,1,1,1,0,projectedLM-12,,,2,0
13,712.6471557617188,3876.087890625,3802.662353515625,0,0,0,1,1,1,0,projectedLM-13,,,2,0
14,515.2086181640625,3752.537841796875,3559.901123046875,0,0,0,1,1,1,0,projectedLM-14,,,2,0
15,568.9834594726562,4202.65576171875,3430.35888671875,0,0,0,1,1,1,0,projectedLM-15,,,2,0
16,2133.09765625,4727.966796875,2650.790283203125,0,0,0,1,1,1,0,projectedLM-16,,,2,0
17,2365.525390625,3617.269287109375,3581.68701171875,0,0,0,1,1,1,0,projectedLM-17,,,2,0
18,1232.2181396484375,3882.65234375,3804.259765625,0,0,0,1,1,1,0,projectedLM-18,,,2,0
19,1338.359619140625,3302.737060546875,3308.418701171875,0,0,0,1,1,1,0,projectedLM-19,,,2,0
20,2624.181640625,4044.398681640625,2639.0986328125,0,0,0,1,1,1,0,projectedLM-20,,,2,0
21,1442.4566650390625,4779.26220703125,2303.284423828125,0,0,0,1,1,1,0,projectedLM-21,,,2,0
22,1714.8026123046875,3715.8828125,3521.5546875,0,0,0,1,1,1,0,projectedLM-22,,,2,0
23,691.3997802734375,4616.6572265625,2618.31396484375,0,0,0,1,1,1,0,projectedLM-23,,,2,0
24,2363.2197265625,3103.697265625,2791.922607421875,0,0,0,1,1,1,0,projectedLM-24,,,2,0
25,2932.482666015625,3761.71630859375,3064.5888671875,0,0,0,1,1,1,0,projectedLM-25,,,2,0
26,1889.039306640625,3390.48095703125,3583.670654296875,0,0,0,1,1,1,0,projectedLM-26,,,2,0
27,1252.1900634765625,3389.87255859375,3544.838623046875,0,0,0,1,1,1,0,projectedLM-27,,,2,0
28,985.8888549804688,3262.3134765625,3296.3701171875,0,0,0,1,1,1,0,projectedLM-28,,,2,0
30,279.9900207519531,4244.83447265625,3182.926025390625,0,0,0,1,1,1,0,projectedLM-30,,,2,0
31,1543.7991943359375,3567.6328125,3232.281005859375,0,0,0,1,1,1,0,projectedLM-31,,,2,0
32,627.5552978515625,3526.39453125,3172.724365234375,0,0,0,1,1,1,0,projectedLM-32,,,2,0
33,1267.42236328125,4767.0634765625,2332.26953125,0,0,0,1,1,1,0,projectedLM-33,,,2,0
34,502.5623779296875,3716.653076171875,3082.0556640625,0,0,0,1,1,1,0,projectedLM-34,,,2,0
35,1586.876708984375,3166.96142578125,3253.169921875,0,0,0,1,1,1,0,projectedLM-37,,,2,0
36,734.225341796875,4245.654296875,2193.23681640625,0,0,0,1,1,1,0,projectedLM-38,,,2,0
37,616.884033203125,4322.89404296875,3749.174560546875,0,0,0,1,1,1,0,projectedLM-39,,,2,0
38,2097.376953125,4683.27001953125,2434.73583984375,0,0,0,1,1,1,0,projectedLM-42,,,2,0
39,2208.879150390625,2957.7822265625,3092.635986328125,0,0,0,1,1,1,0,projectedLM-43,,,2,0
40,2306.827392578125,3159.069091796875,2602.90283203125,0,0,0,1,1,1,0,projectedLM-47,,,2,0
41,1326.9488525390625,3242.303466796875,2460.533935546875,0,0,0,1,1,1,0,projectedLM-48,,,2,0
42,1341.1810302734375,2804.19384765625,3071.351806640625,0,0,0,1,1,1,0,projectedLM-49,,,2,0
43,1870.671142578125,2772.658203125,2756.065185546875,0,0,0,1,1,1,0,projectedLM-50,,,2,0
44,2290.326171875,2682.965087890625,2516.846435546875,0,0,0,1,1,1,0,projectedLM-54,,,2,0
45,1086.2091064453125,2815.7978515625,2382.80712890625,0,0,0,1,1,1,0,projectedLM-55,,,2,0
46,1502.70703125,2699.91650390625,2361.63671875,0,0,0,1,1,1,0,projectedLM-59,,,2,0
47,1439.569580078125,2372.236083984375,2706.700927734375,0,0,0,1,1,1,0,projectedLM-61,,,2,0
