# Supplementary material for: Volumetric atlas of the rat inner ear from microCT and iDISCO+ cleared temporal bones
Source: PeerJ. 2025 May 26;13:e19512. doi: 10.7717/peerj.19512 (PMC12121623; doi:10.7717/peerj.19512)
Supplement: Supplemental Information 2 — Coordinates for the landmarks used in registrations generated by SlicerMorph as .fcsv files. [file peerj-13-19512-s002.zip › landmarks/RatC2_scc.fcsv]

# Markups fiducial file version = 5.6
# CoordinateSystem = LPS
# columns = id,x,y,z,ow,ox,oy,oz,vis,sel,lock,label,desc,associatedNodeID
1,-205.7626495361328,521.4131469726562,320.4225158691406,0,0,0,1,1,1,0,1,Semi,,2,0
2,-209.26974487304688,513.490966796875,353.560302734375,0,0,0,1,1,1,0,2,Semi,,2,0
3,-175.3466033935547,511.57708740234375,317.8328857421875,0,0,0,1,1,1,0,3,Semi,,2,0
4,-233.0116424560547,499.3047180175781,365.3730773925781,0,0,0,1,1,1,0,4,Semi,,2,0
5,-198.9546661376953,494.79376220703125,378.3677062988281,0,0,0,1,1,1,0,5,Semi,,2,0
6,-204.8437957763672,508.0441589355469,294.7828369140625,0,0,0,1,1,1,0,6,Semi,,2,0
7,-199.52418518066406,421.41436767578125,257.1919860839844,0,0,0,1,1,1,0,7,Semi,,2,0
8,-175.2672576904297,488.7874755859375,338.408203125,0,0,0,1,1,1,0,8,Semi,,2,0
9,-163.28607177734375,497.2276916503906,292.8306884765625,0,0,0,1,1,1,0,9,Semi,,2,0
10,-231.3231201171875,492.3059387207031,301.6632385253906,0,0,0,1,1,1,0,10,Semi,,2,0
11,-178.75018310546875,446.65838623046875,345.9680480957031,0,0,0,1,1,1,0,11,Semi,,2,0
12,-158.6401824951172,470.9286804199219,299.4078674316406,0,0,0,1,1,1,0,12,Semi,,2,0
13,-245.2613983154297,462.0867614746094,337.2036437988281,0,0,0,1,1,1,0,13,Semi,,2,0
14,-188.7808380126953,479.5979919433594,282.2320556640625,0,0,0,1,1,1,0,14,Semi,,2,0
15,-216.6714630126953,452.4963684082031,336.0072021484375,0,0,0,1,1,1,0,15,Semi,,2,0
16,-173.99278259277344,439.10528564453125,322.13494873046875,0,0,0,1,1,1,0,16,Semi,,2,0
17,-151.3622589111328,481.3403015136719,253.71429443359375,0,0,0,1,1,1,0,17,Semi,,2,0
18,-197.11219787597656,471.3653869628906,254.19296264648438,0,0,0,1,1,1,0,18,Semi,,2,0
19,-210.51084899902344,466.9435729980469,274.39801025390625,0,0,0,1,1,1,0,19,Semi,,2,0
20,-137.6844482421875,470.55841064453125,226.28060913085938,0,0,0,1,1,1,0,20,Semi,,2,0
21,-154.19601440429688,397.1808776855469,317.3970642089844,0,0,0,1,1,1,0,21,Semi,,2,0
22,-115.4645767211914,452.5442810058594,243.44467163085938,0,0,0,1,1,1,0,22,Semi,,2,0
23,-165.41207885742188,457.61846923828125,239.90684509277344,0,0,0,1,1,1,0,23,Semi,,2,0
24,-132.31959533691406,452.1470642089844,208.12355041503906,0,0,0,1,1,1,0,24,Semi,,2,0
25,-101.21296691894531,431.3665466308594,268.1683654785156,0,0,0,1,1,1,0,25,Semi,,2,0
26,-215.7438507080078,431.3420715332031,269.4709777832031,0,0,0,1,1,1,0,26,Semi,,2,0
27,-194.5476531982422,404.5470275878906,316.6854248046875,0,0,0,1,1,1,0,27,Semi,,2,0
28,-99.92914581298828,411.01171875,289.8289794921875,0,0,0,1,1,1,0,28,Semi,,2,0
29,-149.52664184570312,417.37158203125,303.207275390625,0,0,0,1,1,1,0,29,Semi,,2,0
30,-216.20396423339844,418.36541748046875,246.2659912109375,0,0,0,1,1,1,0,30,Semi,,2,0
31,-124.58014678955078,405.11077880859375,314.1190185546875,0,0,0,1,1,1,0,31,Semi,,2,0
32,-179.56788635253906,379.4811096191406,319.1645812988281,0,0,0,1,1,1,0,32,Semi,,2,0
33,-143.60044860839844,426.8880920410156,193.2798614501953,0,0,0,1,1,1,0,33,Semi,,2,0
34,-146.85728454589844,378.632080078125,337.9508972167969,0,0,0,1,1,1,0,34,Semi,,2,0
35,-162.44461059570312,406.75555419921875,198.0366973876953,0,0,0,1,1,1,0,35,Semi,,2,0
36,-191.7438507080078,404.10504150390625,207.1772918701172,0,0,0,1,1,1,0,36,Semi,,2,0
37,-200.24615478515625,386.7573547363281,237.10586547851562,0,0,0,1,1,1,0,37,Semi,,2,0
38,-140.76931762695312,354.2364807128906,320.03436279296875,0,0,0,1,1,1,0,38,Semi,,2,0
39,-187.66607666015625,361.24847412109375,231.0399627685547,0,0,0,1,1,1,0,39,Semi,,2,0
40,-140.40399169921875,327.79107666015625,301.328125,0,0,0,1,1,1,0,40,Semi,,2,0
41,-172.3365020751953,342.27081298828125,249.14230346679688,0,0,0,1,1,1,0,41,Semi,,2,0
42,-163.94232177734375,329.0184326171875,269.3299865722656,0,0,0,1,1,1,0,42,Semi,,2,0
