# Supplementary material for: Volumetric atlas of the rat inner ear from microCT and iDISCO+ cleared temporal bones
Source: PeerJ. 2025 May 26;13:e19512. doi: 10.7717/peerj.19512 (PMC12121623; doi:10.7717/peerj.19512)
Supplement: Supplemental Information 2 — Coordinates for the landmarks used in registrations generated by SlicerMorph as .fcsv files. [file peerj-13-19512-s002.zip › landmarks/WHS_scc.fcsv]

# Markups fiducial file version = 5.6
# CoordinateSystem = LPS
# columns = id,x,y,z,ow,ox,oy,oz,vis,sel,lock,label,desc,associatedNodeID
1,-4.914979457855225,10.195300102233888,-3.554689884185791,0,0,0,1,1,1,0,1,Semi,,2,0
2,-4.960939884185791,9.375,-3.5351600646972656,0,0,0,1,1,1,0,2,Semi,,2,0
3,-5.70311975479126,10.3125,-3.3331499099731445,0,0,0,1,1,1,0,3,Semi,,2,0
4,-4.296879768371582,8.984379768371582,-3.2617199420928955,0,0,0,1,1,1,0,4,Semi,,2,0
5,-5.195309638977051,8.601969718933105,-3.320310115814209,0,0,0,1,1,1,0,5,Semi,,2,0
6,-4.921879291534424,10.81209945678711,-3.007810354232788,0,0,0,1,1,1,0,6,Semi,,2,0
7,-5.2953057289123535,10.938703536987305,-0.5615684390068054,0,0,0,1,1,1,0,7,Semi,,2,0
8,-5.859379291534424,9.622739791870115,-2.8906195163726807,0,0,0,1,1,1,0,8,Semi,,2,0
9,-6.015620708465576,10.942999839782717,-2.890619993209839,0,0,0,1,1,1,0,9,Semi,,2,0
10,-4.2511796951293945,10.468798637390137,-2.65625,0,0,0,1,1,1,0,10,Semi,,2,0
11,-5.9094133377075195,9.100139617919922,-1.9563456773757937,0,0,0,1,1,1,0,11,Semi,,2,0
12,-6.210939884185791,10.407999992370604,-2.30469012260437,0,0,0,1,1,1,0,12,Semi,,2,0
13,-4.083710193634033,9.257808685302734,-2.109379768371582,0,0,0,1,1,1,0,13,Semi,,2,0
14,-5.471399784088135,11.015599250793455,-2.26561975479126,0,0,0,1,1,1,0,14,Semi,,2,0
15,-4.882809638977051,9.486089706420898,-1.835939884185791,0,0,0,1,1,1,0,15,Semi,,2,0
16,-5.964849948883057,9.64844036102295,-1.640619874000549,0,0,0,1,1,1,0,16,Semi,,2,0
17,-6.35413932800293,11.679699897766112,-2.187499761581421,0,0,0,1,1,1,0,17,Semi,,2,0
18,-5.3125,11.535200119018556,-1.6406197547912598,0,0,0,1,1,1,0,18,Semi,,2,0
19,-4.90023946762085,10.820300102233888,-1.679689645767212,0,0,0,1,1,1,0,19,Semi,,2,0
20,-6.71875,12.270899772644045,-1.7578099966049194,0,0,0,1,1,1,0,20,Semi,,2,0
21,-6.482609748840332,9.767919540405272,-0.5166552066802979,0,0,0,1,1,1,0,21,Semi,,2,0
22,-7.304689884185791,11.827400207519531,-1.367189884185791,0,0,0,1,1,1,0,22,Semi,,2,0
23,-6.054689884185791,11.857998847961426,-1.4453096389770508,0,0,0,1,1,1,0,23,Semi,,2,0
24,-6.757811069488525,12.71529769897461,-1.0546903610229492,0,0,0,1,1,1,0,24,Semi,,2,0
25,-7.751399517059326,11.21090030670166,-1.05469012260437,0,0,0,1,1,1,0,25,Semi,,2,0
26,-4.92188024520874,10.761698722839355,-0.8593757748603821,0,0,0,1,1,1,0,26,Semi,,2,0
27,-5.585939884185791,9.630620002746582,-0.5859379768371582,0,0,0,1,1,1,0,27,Semi,,2,0
28,-7.914239406585693,10.468798637390137,-0.7421878576278687,0,0,0,1,1,1,0,28,Semi,,2,0
29,-6.64061975479126,10.136699676513672,-0.8203120827674866,0,0,0,1,1,1,0,29,Semi,,2,0
30,-4.902339935302734,11.289097785949709,-0.2343749701976776,0,0,0,1,1,1,0,30,Semi,,2,0
31,-7.382810115814209,9.844019889831545,-0.625,0,0,0,1,1,1,0,31,Semi,,2,0
32,-6.054689884185791,9.24120044708252,-0.0390624925494194,0,0,0,1,1,1,0,32,Semi,,2,0
33,-6.5625,12.87440013885498,-0.2734379768371582,0,0,0,1,1,1,0,33,Semi,,2,0
34,-6.835939884185791,8.976289749145508,-0.19531197845935824,0,0,0,1,1,1,0,34,Semi,,2,0
35,-6.149559497833252,12.617198944091797,0.39062467217445374,0,0,0,1,1,1,0,35,Semi,,2,0
36,-5.390620231628418,12.265600204467772,0.4188210070133209,0,0,0,1,1,1,0,36,Semi,,2,0
37,-5.195309638977051,11.386699676513672,0.5468751788139343,0,0,0,1,1,1,0,37,Semi,,2,0
38,-7.090499401092529,9.140619277954102,0.5859379172325134,0,0,0,1,1,1,0,38,Semi,,2,0
39,-5.625000476837158,11.380499839782717,1.2500001192092896,0,0,0,1,1,1,0,39,Semi,,2,0
40,-7.109379291534424,9.449649810791016,1.3671900033950806,0,0,0,1,1,1,0,40,Semi,,2,0
41,-6.1472296714782715,10.859397888183594,1.6015597581863403,0,0,0,1,1,1,0,41,Semi,,2,0
42,-6.523439884185791,10.14680004119873,1.7187498807907104,0,0,0,1,1,1,0,42,Semi,,2,0
