# Supplementary material for: Volumetric atlas of the rat inner ear from microCT and iDISCO+ cleared temporal bones
Source: PeerJ. 2025 May 26;13:e19512. doi: 10.7717/peerj.19512 (PMC12121623; doi:10.7717/peerj.19512)
Supplement: Supplemental Information 2 — Coordinates for the landmarks used in registrations generated by SlicerMorph as .fcsv files. [file peerj-13-19512-s002.zip › landmarks/RatA_scc.fcsv]

# Markups fiducial file version = 5.6
# CoordinateSystem = LPS
# columns = id,x,y,z,ow,ox,oy,oz,vis,sel,lock,label,desc,associatedNodeID
1,1905.328857421875,4728.97900390625,3329.03271484375,0,0,0,1,1,1,0,1,Semi,,2,0
2,1318.894287109375,4619.32958984375,3614.545654296875,0,0,0,1,1,1,0,2,Semi,,2,0
3,2195.495361328125,4206.74169921875,3592.454833984375,0,0,0,1,1,1,0,3,Semi,,2,0
4,596.7532958984375,4712.38330078125,3169.556884765625,0,0,0,1,1,1,0,4,Semi,,2,0
5,667.7469482421875,4174.06591796875,3831.1474609375,0,0,0,1,1,1,0,5,Semi,,2,0
6,2472.998046875,4564.89208984375,2847.194091796875,0,0,0,1,1,1,0,6,Semi,,2,0
7,2549.856689453125,2686.666259765625,1419.44775390625,0,0,0,1,1,1,0,7,Semi,,2,0
8,1729.2728271484375,3659.039794921875,3585.07763671875,0,0,0,1,1,1,0,8,Semi,,2,0
9,2846.04296875,3756.67724609375,3335.85791015625,0,0,0,1,1,1,0,9,Semi,,2,0
10,1930.9677734375,4635.1748046875,2252.4501953125,0,0,0,1,1,1,0,10,Semi,,2,0
11,1264.8197021484375,2963.06103515625,3162.342041015625,0,0,0,1,1,1,0,11,Semi,,2,0
12,2455.724365234375,3176.760986328125,3146.5791015625,0,0,0,1,1,1,0,12,Semi,,2,0
13,780.650634765625,4119.701171875,2162.9326171875,0,0,0,1,1,1,0,13,Semi,,2,0
14,2674.35546875,3883.476806640625,2519.978271484375,0,0,0,1,1,1,0,14,Semi,,2,0
15,1311.4013671875,3411.04931640625,2453.75439453125,0,0,0,1,1,1,0,15,Semi,,2,0
16,1748.6500244140625,2661.318359375,2741.109130859375,0,0,0,1,1,1,0,16,Semi,,2,0
17,3476.156494140625,3288.4775390625,2856.830078125,0,0,0,1,1,1,0,17,Semi,,2,0
18,3043.748779296875,3723.33837890625,1980.8375244140625,0,0,0,1,1,1,0,18,Semi,,2,0
19,2321.830078125,3674.39013671875,1878.527587890625,0,0,0,1,1,1,0,19,Semi,,2,0
20,4200.2607421875,2981.42041015625,2715.39697265625,0,0,0,1,1,1,0,20,Semi,,2,0
21,1921.681884765625,1693.203125,2569.385986328125,0,0,0,1,1,1,0,21,Semi,,2,0
22,3978.388427734375,2265.390380859375,2919.941650390625,0,0,0,1,1,1,0,22,Semi,,2,0
23,3592.939697265625,3000.165283203125,2224.8505859375,0,0,0,1,1,1,0,23,Semi,,2,0
24,4591.619140625,2484.6025390625,2250.859130859375,0,0,0,1,1,1,0,24,Semi,,2,0
25,3528.398681640625,1603.403076171875,3197.18017578125,0,0,0,1,1,1,0,25,Semi,,2,0
26,2204.557861328125,3162.7685546875,1443.3436279296875,0,0,0,1,1,1,0,26,Semi,,2,0
27,1371.178466796875,2563.12353515625,1889.6136474609375,0,0,0,1,1,1,0,27,Semi,,2,0
28,2928.734130859375,1199.481201171875,3256.639892578125,0,0,0,1,1,1,0,28,Semi,,2,0
29,2219.520751953125,2007.3616943359375,2718.364990234375,0,0,0,1,1,1,0,29,Semi,,2,0
30,2606.904296875,2917.65673828125,891.9391479492188,0,0,0,1,1,1,0,30,Semi,,2,0
31,2246.173828125,1412.23974609375,3137.109130859375,0,0,0,1,1,1,0,31,Semi,,2,0
32,1302.40234375,1630.0489501953125,1970.3458251953125,0,0,0,1,1,1,0,32,Semi,,2,0
33,4591.18994140625,2028.15185546875,1574.8170166015625,0,0,0,1,1,1,0,33,Semi,,2,0
34,1373.269775390625,1314.53369140625,2832.620849609375,0,0,0,1,1,1,0,34,Semi,,2,0
35,3904.838134765625,1853.41357421875,940.7108154296876,0,0,0,1,1,1,0,35,Semi,,2,0
36,3394.240478515625,2227.626953125,549.1044311523438,0,0,0,1,1,1,0,36,Semi,,2,0
37,2809.078857421875,2174.6416015625,775.514892578125,0,0,0,1,1,1,0,37,Semi,,2,0
38,1619.7628173828125,677.2863159179688,2428.5703125,0,0,0,1,1,1,0,38,Semi,,2,0
39,2883.748779296875,1627.162109375,608.7250366210938,0,0,0,1,1,1,0,39,Semi,,2,0
40,1769.594970703125,183.19549560546875,1936.0416259765625,0,0,0,1,1,1,0,40,Semi,,2,0
41,2600.4697265625,924.52197265625,797.921630859375,0,0,0,1,1,1,0,41,Semi,,2,0
42,2141.934326171875,523.6508178710938,1044.0638427734375,0,0,0,1,1,1,0,42,Semi,,2,0
