# Supplementary material for: Volumetric atlas of the rat inner ear from microCT and iDISCO+ cleared temporal bones
Source: PeerJ. 2025 May 26;13:e19512. doi: 10.7717/peerj.19512 (PMC12121623; doi:10.7717/peerj.19512)
Supplement: Supplemental Information 2 — Coordinates for the landmarks used in registrations generated by SlicerMorph as .fcsv files. [file peerj-13-19512-s002.zip › landmarks/RatD.fcsv]

# Markups fiducial file version = 5.6
# CoordinateSystem = LPS
# columns = id,x,y,z,ow,ox,oy,oz,vis,sel,lock,label,desc,associatedNodeID
1,467.5167236328125,1154.156494140625,445.5162353515625,0,0,0,1,1,1,0,projectedLM-1,,,2,0
2,491.5924987792969,808.2755126953125,418.1263427734375,0,0,0,1,1,1,0,projectedLM-2,,,2,0
3,401.8313598632813,1188.146484375,758.116943359375,0,0,0,1,1,1,0,projectedLM-3,,,2,0
4,475.8343811035156,505.9869079589844,606.9330444335938,0,0,0,1,1,1,0,projectedLM-4,,,2,0
5,436.4742736816406,848.1934204101562,698.1860961914062,0,0,0,1,1,1,0,projectedLM-5,,,2,0
6,604.4910278320312,510.9371948242187,306.32440185546875,0,0,0,1,1,1,0,projectedLM-6,,,2,0
7,647.1126098632812,1101.056884765625,208.61196899414065,0,0,0,1,1,1,0,projectedLM-7,,,2,0
8,568.4287719726562,1425.90869140625,557.1520385742188,0,0,0,1,1,1,0,projectedLM-8,,,2,0
9,504.6715698242187,1019.78662109375,1049.819091796875,0,0,0,1,1,1,0,projectedLM-9,,,2,0
10,536.1063842773438,623.9622802734375,934.4801025390624,0,0,0,1,1,1,0,projectedLM-10,,,2,0
11,520.19677734375,1499.9261474609375,907.4108276367188,0,0,0,1,1,1,0,projectedLM-11,,,2,0
12,762.22900390625,806.714111328125,151.7383575439453,0,0,0,1,1,1,0,projectedLM-12,,,2,0
13,577.3690185546875,314.42974853515625,838.3635864257812,0,0,0,1,1,1,0,projectedLM-13,,,2,0
14,781.1509399414062,229.73292541503903,801.984619140625,0,0,0,1,1,1,0,projectedLM-14,,,2,0
15,715.124267578125,295.33587646484375,521.6092529296875,0,0,0,1,1,1,0,projectedLM-15,,,2,0
16,791.4415283203125,1364.935302734375,326.86572265625,0,0,0,1,1,1,0,projectedLM-16,,,2,0
17,655.7908325195312,1253.350341796875,1156.50048828125,0,0,0,1,1,1,0,projectedLM-17,,,2,0
18,556.6630249023438,607.5200805664062,932.0316772460938,0,0,0,1,1,1,0,projectedLM-18,,,2,0
19,948.2955322265624,712.8739013671875,1096.372314453125,0,0,0,1,1,1,0,projectedLM-19,,,2,0
20,775.0553588867188,1677.82080078125,732.6768798828125,0,0,0,1,1,1,0,projectedLM-20,,,2,0
21,1015.3279418945312,1062.6351318359375,123.12191009521484,0,0,0,1,1,1,0,projectedLM-21,,,2,0
22,677.68310546875,863.2047729492188,1017.2312622070312,0,0,0,1,1,1,0,projectedLM-22,,,2,0
23,987.5994873046876,567.0819091796875,172.2972412109375,0,0,0,1,1,1,0,projectedLM-23,,,2,0
24,1142.3670654296875,1379.339599609375,1209.7279052734375,0,0,0,1,1,1,0,projectedLM-24,,,2,0
25,721.810302734375,1683.4913330078125,1072.4949951171875,0,0,0,1,1,1,0,projectedLM-25,,,2,0
26,729.7916259765625,1032.6402587890625,1244.222900390625,0,0,0,1,1,1,0,projectedLM-26,,,2,0
27,831.4386596679688,616.2152709960938,1117.0782470703125,0,0,0,1,1,1,0,projectedLM-27,,,2,0
28,999.9815063476564,528.6947631835938,1080.3079833984375,0,0,0,1,1,1,0,projectedLM-28,,,2,0
30,868.2269287109375,259.399169921875,429.8656005859375,0,0,0,1,1,1,0,projectedLM-30,,,2,0
31,898.0791015625,809.83642578125,940.2139282226564,0,0,0,1,1,1,0,projectedLM-31,,,2,0
32,1046.2550048828125,368.48724365234375,878.0799560546875,0,0,0,1,1,1,0,projectedLM-32,,,2,0
33,1039.6322021484375,976.7850341796876,112.46055603027344,0,0,0,1,1,1,0,projectedLM-33,,,2,0
34,1063.1376953125,363.8326416015625,752.9664306640625,0,0,0,1,1,1,0,projectedLM-34,,,2,0
35,974.0479736328124,838.6671142578125,1222.340087890625,0,0,0,1,1,1,0,projectedLM-37,,,2,0
36,1297.724609375,601.9341430664062,319.37701416015625,0,0,0,1,1,1,0,projectedLM-38,,,2,0
37,507.9569091796875,311.5389709472656,588.8829345703125,0,0,0,1,1,1,0,projectedLM-39,,,2,0
38,954.8389282226564,1345.3421630859375,277.6492614746094,0,0,0,1,1,1,0,projectedLM-42,,,2,0
39,1090.00146484375,1262.00830078125,1358.5361328125,0,0,0,1,1,1,0,projectedLM-43,,,2,0
40,1194.5126953125,1384.19189453125,1121.993408203125,0,0,0,1,1,1,0,projectedLM-47,,,2,0
41,1429.2967529296875,799.072265625,907.9742431640624,0,0,0,1,1,1,0,projectedLM-48,,,2,0
42,1235.3802490234375,705.6278076171875,1324.215576171875,0,0,0,1,1,1,0,projectedLM-49,,,2,0
43,1287.157470703125,1014.6436767578124,1353.401123046875,0,0,0,1,1,1,0,projectedLM-50,,,2,0
44,1407.049560546875,1351.6297607421875,1373.560546875,0,0,0,1,1,1,0,projectedLM-54,,,2,0
45,1535.8670654296875,695.9673461914062,1130.965087890625,0,0,0,1,1,1,0,projectedLM-55,,,2,0
46,1610.1513671875,1075.7747802734375,1204.5433349609375,0,0,0,1,1,1,0,projectedLM-59,,,2,0
47,1584.837646484375,802.2257690429688,1439.555908203125,0,0,0,1,1,1,0,projectedLM-61,,,2,0
