# Supplementary material for: Volumetric atlas of the rat inner ear from microCT and iDISCO+ cleared temporal bones
Source: PeerJ. 2025 May 26;13:e19512. doi: 10.7717/peerj.19512 (PMC12121623; doi:10.7717/peerj.19512)
Supplement: Supplemental Information 2 — Coordinates for the landmarks used in registrations generated by SlicerMorph as .fcsv files. [file peerj-13-19512-s002.zip › landmarks/RatC1_scc.fcsv]

# Markups fiducial file version = 5.6
# CoordinateSystem = LPS
# columns = id,x,y,z,ow,ox,oy,oz,vis,sel,lock,label,desc,associatedNodeID
1,543.67724609375,554.341064453125,288.94415283203125,0,0,0,1,1,1,0,1,Semi,,2,0
2,550.38720703125,546.1554565429688,321.5543518066406,0,0,0,1,1,1,0,2,Semi,,2,0
3,574.8992309570312,550.9403686523438,279.7640380859375,0,0,0,1,1,1,0,3,Semi,,2,0
4,532.0684204101562,528.327880859375,335.764892578125,0,0,0,1,1,1,0,4,Semi,,2,0
5,568.4210815429688,529.980224609375,342.6643981933594,0,0,0,1,1,1,0,5,Semi,,2,0
6,543.0713500976562,541.5144653320312,262.2870788574219,0,0,0,1,1,1,0,6,Semi,,2,0
7,557.563720703125,459.3998107910156,222.12338256835938,0,0,0,1,1,1,0,7,Semi,,2,0
8,582.2593994140625,527.9871215820312,298.4332275390625,0,0,0,1,1,1,0,8,Semi,,2,0
9,581.6577758789062,540.5789794921875,251.51026916503906,0,0,0,1,1,1,0,9,Semi,,2,0
10,521.7388305664062,520.0678100585938,273.7878112792969,0,0,0,1,1,1,0,10,Semi,,2,0
11,591.1810913085938,486.48773193359375,305.07415771484375,0,0,0,1,1,1,0,11,Semi,,2,0
12,594.1132202148438,513.5360717773438,257.6717834472656,0,0,0,1,1,1,0,12,Semi,,2,0
13,523.4193115234375,488.2887268066406,311.51025390625,0,0,0,1,1,1,0,13,Semi,,2,0
14,561.3536987304688,518.6012573242188,246.528564453125,0,0,0,1,1,1,0,14,Semi,,2,0
15,553.5323486328125,485.275390625,301.8224182128906,0,0,0,1,1,1,0,15,Semi,,2,0
16,591.9859008789062,479.3828125,278.8136901855469,0,0,0,1,1,1,0,16,Semi,,2,0
17,588.12451171875,525.6132202148438,208.517578125,0,0,0,1,1,1,0,17,Semi,,2,0
18,548.25634765625,508.823486328125,221.02462768554688,0,0,0,1,1,1,0,18,Semi,,2,0
19,542.2213134765625,500.0107421875,244.0738067626953,0,0,0,1,1,1,0,19,Semi,,2,0
20,598.21826171875,520.982177734375,184.7778778076172,0,0,0,1,1,1,0,20,Semi,,2,0
21,619.99658203125,444.5106201171875,267.8042297363281,0,0,0,1,1,1,0,21,Semi,,2,0
22,628.50927734375,507.2581481933594,192.63180541992188,0,0,0,1,1,1,0,22,Semi,,2,0
23,581.0732421875,503.51055908203125,199.22158813476562,0,0,0,1,1,1,0,23,Semi,,2,0
24,603.8154907226562,504.1479797363281,162.91102600097656,0,0,0,1,1,1,0,24,Semi,,2,0
25,650.6959838867188,490.3258972167969,211.62220764160156,0,0,0,1,1,1,0,25,Semi,,2,0
26,544.5169067382812,462.956787109375,235.178955078125,0,0,0,1,1,1,0,26,Semi,,2,0
27,576.359130859375,444.0321960449219,277.1893310546875,0,0,0,1,1,1,0,27,Semi,,2,0
28,662.0609130859375,472.0684814453125,230.61912536621094,0,0,0,1,1,1,0,28,Semi,,2,0
29,614.7119750976562,464.2738342285156,252.4249725341797,0,0,0,1,1,1,0,29,Semi,,2,0
30,541.3722534179688,451.69012451171875,213.916748046875,0,0,0,1,1,1,0,30,Semi,,2,0
31,645.1422119140625,458.7467041015625,260.0052490234375,0,0,0,1,1,1,0,31,Semi,,2,0
32,598.9297485351562,420.9420166015625,272.33563232421875,0,0,0,1,1,1,0,32,Semi,,2,0
33,595.9832153320312,477.87481689453125,149.43344116210938,0,0,0,1,1,1,0,33,Semi,,2,0
34,633.205322265625,426.10882568359375,288.13848876953125,0,0,0,1,1,1,0,34,Semi,,2,0
35,581.3623657226562,453.324951171875,157.0654754638672,0,0,0,1,1,1,0,35,Semi,,2,0
36,557.5548706054688,446.9397888183594,172.79638671875,0,0,0,1,1,1,0,36,Semi,,2,0
37,559.6836547851562,424.4416198730469,197.06227111816406,0,0,0,1,1,1,0,37,Semi,,2,0
38,644.0345458984375,400.38555908203125,266.3061828613281,0,0,0,1,1,1,0,38,Semi,,2,0
39,577.08154296875,401.5228271484375,187.18605041503906,0,0,0,1,1,1,0,39,Semi,,2,0
40,645.863037109375,377.57366943359375,246.7813262939453,0,0,0,1,1,1,0,40,Semi,,2,0
41,597.8129272460938,385.6925354003906,201.38616943359375,0,0,0,1,1,1,0,41,Semi,,2,0
42,614.4788208007812,372.88092041015625,219.9284210205078,0,0,0,1,1,1,0,42,Semi,,2,0
