# Supplementary material for: Volumetric atlas of the rat inner ear from microCT and iDISCO+ cleared temporal bones
Source: PeerJ. 2025 May 26;13:e19512. doi: 10.7717/peerj.19512 (PMC12121623; doi:10.7717/peerj.19512)
Supplement: Supplemental Information 2 — Coordinates for the landmarks used in registrations generated by SlicerMorph as .fcsv files. [file peerj-13-19512-s002.zip › landmarks/RatB.fcsv]

# Markups fiducial file version = 5.6
# CoordinateSystem = LPS
# columns = id,x,y,z,ow,ox,oy,oz,vis,sel,lock,label,desc,associatedNodeID
1,1634.5064697265625,3397.299072265625,2639.999267578125,0,0,0,1,1,1,0,projectedLM-1,,,2,0
2,1383.8779296875,3020.81396484375,2979.687744140625,0,0,0,1,1,1,0,projectedLM-2,,,2,0
3,2121.811279296875,3305.458251953125,2502.4619140625,0,0,0,1,1,1,0,projectedLM-3,,,2,0
4,1650.7337646484375,2613.36181640625,3239.59619140625,0,0,0,1,1,1,0,projectedLM-4,,,2,0
5,1901.9456787109375,2918.512451171875,2808.84521484375,0,0,0,1,1,1,0,projectedLM-5,,,2,0
6,1127.1690673828125,2629.062255859375,3253.219970703125,0,0,0,1,1,1,0,projectedLM-6,,,2,0
7,1090.6741943359375,3364.68408203125,2572.34130859375,0,0,0,1,1,1,0,projectedLM-7,,,2,0
8,1723.1380615234375,3543.510986328125,2154.152099609375,0,0,0,1,1,1,0,projectedLM-8,,,2,0
9,2359.466796875,2874.125244140625,2438.965087890625,0,0,0,1,1,1,0,projectedLM-9,,,2,0
10,2104.6416015625,2411.29345703125,2865.43310546875,0,0,0,1,1,1,0,projectedLM-10,,,2,0
11,2177.807373046875,3539.964111328125,1939.8409423828125,0,0,0,1,1,1,0,projectedLM-11,,,2,0
12,927.4226684570312,2897.87939453125,2796.448486328125,0,0,0,1,1,1,0,projectedLM-12,,,2,0
13,1885.445068359375,2045.49658203125,3206.69580078125,0,0,0,1,1,1,0,projectedLM-13,,,2,0
14,1690.887939453125,1784.570556640625,3073.998046875,0,0,0,1,1,1,0,projectedLM-14,,,2,0
15,1332.7415771484375,1994.885986328125,3074.3818359375,0,0,0,1,1,1,0,projectedLM-15,,,2,0
16,1245.9927978515625,3472.045166015625,2176.864501953125,0,0,0,1,1,1,0,projectedLM-16,,,2,0
17,2519.452880859375,2937.304443359375,1938.3062744140625,0,0,0,1,1,1,0,projectedLM-17,,,2,0
18,2085.098388671875,2381.986328125,2866.810791015625,0,0,0,1,1,1,0,projectedLM-18,,,2,0
19,2056.3955078125,2017.80322265625,2320.917724609375,0,0,0,1,1,1,0,projectedLM-19,,,2,0
20,1791.6112060546875,3390.1123046875,1164.490478515625,0,0,0,1,1,1,0,projectedLM-20,,,2,0
21,716.0447998046875,3009.061767578125,2366.8486328125,0,0,0,1,1,1,0,projectedLM-21,,,2,0
22,2175.132080078125,2571.177978515625,2377.12158203125,0,0,0,1,1,1,0,projectedLM-22,,,2,0
23,617.211181640625,2434.055419921875,2803.555908203125,0,0,0,1,1,1,0,projectedLM-23,,,2,0
24,2252.419677734375,2576.38525390625,1202.845458984375,0,0,0,1,1,1,0,projectedLM-24,,,2,0
25,2308.087646484375,3466.1162109375,1419.4339599609375,0,0,0,1,1,1,0,projectedLM-25,,,2,0
26,2507.981201171875,2520.783203125,2036.4705810546875,0,0,0,1,1,1,0,projectedLM-26,,,2,0
27,2115.3994140625,2070.337890625,2496.497802734375,0,0,0,1,1,1,0,projectedLM-27,,,2,0
28,1912.7691650390625,1753.0357666015625,2500.657470703125,0,0,0,1,1,1,0,projectedLM-28,,,2,0
30,1060.9189453125,1970.0762939453125,3135.460693359375,0,0,0,1,1,1,0,projectedLM-30,,,2,0
31,1975.99951171875,2274.531982421875,2281.361328125,0,0,0,1,1,1,0,projectedLM-31,,,2,0
32,1535.4527587890625,1702.357421875,2659.03662109375,0,0,0,1,1,1,0,projectedLM-32,,,2,0
33,660.4891967773438,2939.943359375,2483.990966796875,0,0,0,1,1,1,0,projectedLM-33,,,2,0
34,1348.9771728515625,1733.4796142578125,2692.95849609375,0,0,0,1,1,1,0,projectedLM-34,,,2,0
35,2214.825927734375,2066.9609375,1972.23974609375,0,0,0,1,1,1,0,projectedLM-37,,,2,0
36,534.2789306640625,2177.538330078125,2360.660400390625,0,0,0,1,1,1,0,projectedLM-38,,,2,0
37,1605.6029052734375,2172.3251953125,3332.7822265625,0,0,0,1,1,1,0,projectedLM-39,,,2,0
38,1109.973876953125,3385.050537109375,2015.2196044921875,0,0,0,1,1,1,0,projectedLM-42,,,2,0
39,2512.83251953125,2357.83642578125,1323.8106689453125,0,0,0,1,1,1,0,projectedLM-43,,,2,0
40,2008.8115234375,2602.054931640625,1123.476318359375,0,0,0,1,1,1,0,projectedLM-47,,,2,0
41,1378.9808349609375,1973.932373046875,1767.263916015625,0,0,0,1,1,1,0,projectedLM-48,,,2,0
42,2113.558349609375,1659.81884765625,1852.0843505859375,0,0,0,1,1,1,0,projectedLM-49,,,2,0
43,2146.154541015625,1973.0401611328125,1270.974365234375,0,0,0,1,1,1,0,projectedLM-50,,,2,0
44,2255.078369140625,2328.32275390625,823.4609985351562,0,0,0,1,1,1,0,projectedLM-54,,,2,0
45,1549.29052734375,1507.3525390625,1592.00244140625,0,0,0,1,1,1,0,projectedLM-55,,,2,0
46,1713.845458984375,1930.2906494140625,1306.1845703125,0,0,0,1,1,1,0,projectedLM-59,,,2,0
47,2070.11572265625,1434.5361328125,1263.617919921875,0,0,0,1,1,1,0,projectedLM-61,,,2,0
