# Supplementary material for: Volumetric atlas of the rat inner ear from microCT and iDISCO+ cleared temporal bones
Source: PeerJ. 2025 May 26;13:e19512. doi: 10.7717/peerj.19512 (PMC12121623; doi:10.7717/peerj.19512)
Supplement: Supplemental Information 2 — Coordinates for the landmarks used in registrations generated by SlicerMorph as .fcsv files. [file peerj-13-19512-s002.zip › landmarks/WHS.fcsv]

# Markups fiducial file version = 5.6
# CoordinateSystem = LPS
# columns = id,x,y,z,ow,ox,oy,oz,vis,sel,lock,label,desc,associatedNodeID
1,-4.902395248413086,10.197486877441406,-3.549314022064209,0,0,0,1,1,1,0,projectedLM-1,,,2,0
2,-4.708151817321777,9.531293869018556,-3.506071090698242,0,0,0,1,1,1,0,projectedLM-2,,,2,0
3,-5.508079528808594,10.2222318649292,-3.4837520122528076,0,0,0,1,1,1,0,projectedLM-3,,,2,0
4,-5.011712074279785,8.960058212280273,-3.485316038131714,0,0,0,1,1,1,0,projectedLM-4,,,2,0
5,-5.3177714347839355,9.645700454711914,-3.4563403129577637,0,0,0,1,1,1,0,projectedLM-5,,,2,0
6,-4.402468204498291,9.013856887817385,-3.3575451374053955,0,0,0,1,1,1,0,projectedLM-6,,,2,0
7,-4.338934421539307,10.206963539123535,-3.3199400901794434,0,0,0,1,1,1,0,projectedLM-7,,,2,0
8,-5.14575719833374,10.67271614074707,-3.240348100662231,0,0,0,1,1,1,0,projectedLM-8,,,2,0
9,-5.922802925109863,9.886956214904783,-3.1946091651916504,0,0,0,1,1,1,0,projectedLM-9,,,2,0
10,-5.580097198486328,9.161229133605955,-3.1971426010131836,0,0,0,1,1,1,0,projectedLM-10,,,2,0
11,-5.751171112060547,10.766043663024902,-3.175266981124878,0,0,0,1,1,1,0,projectedLM-11,,,2,0
12,-4.159343242645264,9.645483016967772,-3.1624488830566406,0,0,0,1,1,1,0,projectedLM-12,,,2,0
13,-5.327211380004883,8.560041427612305,-3.140777349472046,0,0,0,1,1,1,0,projectedLM-13,,,2,0
14,-5.218351364135742,8.457555770874023,-2.811474084854126,0,0,0,1,1,1,0,projectedLM-14,,,2,0
15,-4.71699333190918,8.604236602783203,-3.025510787963867,0,0,0,1,1,1,0,projectedLM-15,,,2,0
16,-4.586939811706543,10.637346267700195,-2.968472957611084,0,0,0,1,1,1,0,projectedLM-16,,,2,0
17,-6.153085231781006,10.398326873779297,-2.883762836456299,0,0,0,1,1,1,0,projectedLM-17,,,2,0
18,-5.557918548583984,9.12123680114746,-3.160830497741699,0,0,0,1,1,1,0,projectedLM-18,,,2,0
19,-5.785489559173584,9.132603645324709,-2.4079697132110596,0,0,0,1,1,1,0,projectedLM-19,,,2,0
20,-5.358421802520752,11.066364288330078,-2.798691987991333,0,0,0,1,1,1,0,projectedLM-20,,,2,0
21,-4.0973711013793945,10.094069480895996,-2.760923385620117,0,0,0,1,1,1,0,projectedLM-21,,,2,0
22,-5.846147060394287,9.63136863708496,-2.9016683101654053,0,0,0,1,1,1,0,projectedLM-22,,,2,0
23,-4.018520355224609,9.204537391662598,-2.771613121032715,0,0,0,1,1,1,0,projectedLM-23,,,2,0
24,-6.0279107093811035,10.436511039733888,-1.873538851737976,0,0,0,1,1,1,0,projectedLM-24,,,2,0
25,-5.959377288818359,11.052769660949709,-2.6616311073303223,0,0,0,1,1,1,0,projectedLM-25,,,2,0
26,-6.240706443786621,9.813382148742676,-2.671420097351074,0,0,0,1,1,1,0,projectedLM-26,,,2,0
27,-5.779338836669922,9.055767059326172,-2.6365737915039062,0,0,0,1,1,1,0,projectedLM-27,,,2,0
28,-5.5946269035339355,8.884139060974121,-2.297924518585205,0,0,0,1,1,1,0,projectedLM-28,,,2,0
30,-4.476354598999023,8.551259994506836,-2.874690294265747,0,0,0,1,1,1,0,projectedLM-30,,,2,0
31,-5.679457187652588,9.431653022766112,-2.5558736324310303,0,0,0,1,1,1,0,projectedLM-31,,,2,0
32,-5.230541706085205,8.674894332885742,-2.2982332706451416,0,0,0,1,1,1,0,projectedLM-32,,,2,0
33,-4.041014671325684,9.95033073425293,-2.736288070678711,0,0,0,1,1,1,0,projectedLM-33,,,2,0
34,-4.982562065124512,8.621550559997559,-2.339205741882324,0,0,0,1,1,1,0,projectedLM-34,,,2,0
37,-5.96596622467041,9.484119415283203,-2.2313201427459717,0,0,0,1,1,1,0,projectedLM-37,,,2,0
38,-4.08045768737793,9.224544525146484,-2.16955304145813,0,0,0,1,1,1,0,projectedLM-38,,,2,0
39,-4.896021366119385,8.555878639221191,-3.3817834854125977,0,0,0,1,1,1,0,projectedLM-39,,,2,0
42,-4.41440486907959,10.638136863708496,-2.758423328399658,0,0,0,1,1,1,0,projectedLM-42,,,2,0
43,-6.329755783081055,10.197986602783203,-2.0216524600982666,0,0,0,1,1,1,0,projectedLM-43,,,2,0
47,-5.7881879806518555,10.453194618225098,-1.78086519241333,0,0,0,1,1,1,0,projectedLM-47,,,2,0
48,-5.158296585083008,9.528074264526367,-1.7073988914489746,0,0,0,1,1,1,0,projectedLM-48,,,2,0
49,-5.987936019897461,9.18207550048828,-1.7007356882095337,0,0,0,1,1,1,0,projectedLM-49,,,2,0
50,-6.003096103668213,9.786282539367676,-1.6958290338516235,0,0,0,1,1,1,0,projectedLM-50,,,2,0
54,-6.218597888946533,10.3536376953125,-1.3660943508148191,0,0,0,1,1,1,0,projectedLM-54,,,2,0
55,-5.515414237976074,9.249662399291992,-1.307774782180786,0,0,0,1,1,1,0,projectedLM-55,,,2,0
59,-5.709142208099365,9.794401168823242,-1.0981664657592771,0,0,0,1,1,1,0,projectedLM-59,,,2,0
61,-6.053699493408203,9.354296684265137,-1.0470598936080933,0,0,0,1,1,1,0,projectedLM-61,,,2,0
