# Supplementary material for: Volumetric atlas of the rat inner ear from microCT and iDISCO+ cleared temporal bones
Source: PeerJ. 2025 May 26;13:e19512. doi: 10.7717/peerj.19512 (PMC12121623; doi:10.7717/peerj.19512)
Supplement: Supplemental Information 3 — Transform matrices for affine transformations generated by SlicerIGT as .h5 files [file peerj-13-19512-s003.zip]

Archive with 6 entries (6 files):
- transform/RatB.h5
- transform/RatC2_scc.h5
- transform/RatD.h5
- transform/RatA.h5
- transform/RatC1_scc.h5
- transform/RatA_scc.h5
